# Supplementary material for: A Genome-Wide Analysis of Serine Protease Inhibitors in Cydia pomonella Provides Insights into Their Evolution and Expression Pattern
Source: Int J Mol Sci. 2023 Nov 15;24(22):16349. doi: 10.3390/ijms242216349 (PMC10671500; doi:10.3390/ijms242216349)
Supplement: Supplementary file 1 [file ijms-24-16349-s001.zip › Table S2.xlsx]

## Sheet: Sheet1
Table S2. Primers used in this study
Gene ID	Forward primer (5'-3')	Reverse primer (5'-3')	Product size (bp)	Usage
Spn1a	CAGCCACTGGTGAGGAGAAG	TGCGCTCAGGTACGTTACAC	1048	RT-PCR
Spn1b	CAGCCACTGGTGAGGAGAAG	GGATGGTCGGCGTCAAAGTA	1072	RT-PCR & Sanger sequencing
Spn1c	CAGCCACTGGTGAGGAGAAG	AGGTAGAACAAGAACGGGCG	1084	RT-PCR & Sanger sequencing
Spn1d	CAGCCACTGGTGAGGAGAAG	CCCGCCTTCAGGAGGAAAAT	1099	RT-PCR & Sanger sequencing
Spn1e	CAGCCACTGGTGAGGAGAAG	GAGGAAAGGATGGTCTGCGT	1085	RT-PCR & Sanger sequencing
Spn1f	CAGCCACTGGTGAGGAGAAG	AGCCGGCGTTAAGGAAGAAT	1092	RT-PCR & Sanger sequencing
Spn1a	CTGATACTCGTGCGGTCCTC	TGCGCTCAGGTACGTTACAC	563	Sanger sequencing
